# Supplementary material for: Balancing Water Uptake, UV Visible Screening, and Mechanical Strength in Cellulose Alginate Quercetin Hydrogel Films
Source: ACS Omega. 2026 May 25;11(22):32790–801. doi: 10.1021/acsomega.6c01788 (PMC13261450; doi:10.1021/acsomega.6c01788)
Supplement: Supplementary file 1 [file ao6c01788_si_001.zip]

Archive with 3 entries (3 files):
- sup-info.tex
- xrd-sup.png
- sup-info.pdf
