# Supplementary material for: Balancing Water Uptake, UV Visible Screening, and Mechanical Strength in Cellulose Alginate Quercetin Hydrogel Films
Source: ACS Omega. 2026 May 25;11(22):32790–801. doi: 10.1021/acsomega.6c01788 (PMC13261450; doi:10.1021/acsomega.6c01788)
Supplement: Supplementary file 1 [file ao6c01788_si_001.zip › sup-info.tex]

\documentclass[9pt]{article}

\usepackage[margin=2cm]{geometry}
\usepackage{graphicx}
\usepackage{amsmath}
\usepackage{booktabs}

\begin{document}

\iffalse
\title{\textbf{Supporting Information}}
\author{}
\date{}
\maketitle
\fi


\begin{center}

{\Large \textbf{Supporting Information}}\\[1.0cm]

{\large \textbf{Balancing Water Uptake, UV Visible Screening, and Mechanical Strength in Cellulose Alginate Quercetin Hydrogel Films}}\\[0.8cm]

Sarah Kalli Silva da Silva,$^{\dagger}$ 
Andr\'e Lamounier Caixeta,$^{\dagger}$
Marlon Bender Bueno Rodrigues,$^{\dagger}$
Bruna Bicca Fernandes,$^{\dagger}$
Patricia Oliveira Schmitt,$^{\dagger}$
Lincoln Audrew Cordeiro,$^{\dagger}$
Ivandra Ign\^es de Santi,$^{\dagger}$
Evandro Piva,$^{\ddagger}$
Neftali Lenin Villarreal Carre\~no,$^{\dagger}$
Amanda Dantas de Oliveira,$^{\dagger}$
Cesar Aguzzoli,$^{\P}$
Everton Granemann Souza,$^{*,\S}$
Andr\'e Luiz Missio$^{*,\dagger}$
and Chiara das Dores do Nascimento$^{\dagger,\|}$\\[0.5cm]

{\small
$^{\dagger}$Graduate Program in Materials Science and Engineering (PPGCEM), Federal University of Pelotas (UFPel), Pelotas, RS, 96010-610, Brazil\\[0.2cm]

$^{\ddagger}$Graduate Program in Dentistry (PPGO), School of Dentistry, Federal University of Pelotas (UFPel), Pelotas, RS, 96015-560, Brazil\\[0.2cm]

$^{\P}$Graduate Program in Materials Science and Engineering (PPGMAT), University of Caxias do Sul, Caxias do Sul, RS, 95070-560, Brazil\\[0.2cm]

$^{\S}$Graduate Program in Electronics and Computer Engineering (MEEC), Catholic University of Pelotas (UCPel), Pelotas, RS, 96015-560, Brazil\\[0.2cm]

$^{\|}$Graduate Program in Sciences and Technologies in Education (PPGCITED), Federal Institute of Education, Science and Technology of Rio Grande do Sul (IFSul), Pelotas, RS, 96060-290, Brazil\\[0.4cm]

*Corresponding author: Prof. Everton Granemann Souza: everton.granemann@ucpel.edu.br;\\
*Corresponding author: Prof. Andre Luiz Missio: andre.missio@ufpel.edu.br
}

\end{center}

\newpage 

\section*{Additional XRD Analysis}

Figure S1 shows the detailed peak deconvolution used for crystallinity index (CI) calculation in all formulations.

\begin{figure}[h!]
\centering
\includegraphics[width=0.95\textwidth]{xrd-sup}
\caption{X-ray diffraction (XRD) analysis and crystallinity quantification of the cellulose-based hydrogel films. (a-e) Deconvolution of the diffraction patterns for samples CEL, CEL-4Q, CEL-2SA-1Q, CEL-2SA-4Q, and CEL-2SA-6Q. The profiles were fitted using Gaussian functions, where Peak 1 (red) corresponds to the amorphous halo (~18°) and Peak 2 (blue) represents the crystalline contribution associated with the (200) plane of cellulose I (~22-23°). The dashed green line indicates the overall fitting, showing good agreement with the experimental profiles across the entire 2$\theta$ range. (f) Resulting crystallinity index (CI, \%) calculated from the area integration of the deconvoluted peaks.}
\label{fig:S1}
\end{figure}

\end{document}
